# Supplementary material for: Cucurbitacin B Inhibits Cell Proliferation by Regulating X-Inactive Specific Transcript Expression in Tongue Cancer
Source: Front Oncol. 2021 Jul 6;11:651648. doi: 10.3389/fonc.2021.651648 (PMC8290325; doi:10.3389/fonc.2021.651648)
Supplement: Supplementary file 8 [file DataSheet_1.zip]

Archive with 5 entries (5 files):
- Data Sheet 1.ZIP
- Data Sheet 2.ZIP
- Data Sheet 3.ZIP
- Data Sheet 4.ZIP
- Data Sheet 5.ZIP
